# Supplementary material for: Clinical, Epidemiological and Laboratory Features of Invasive Candida parapsilosis Complex Infections in a Brazilian Pediatric Reference Hospital during the COVID-19 Pandemic
Source: J Fungi (Basel). 2023 Aug 13;9(8):844. doi: 10.3390/jof9080844 (PMC10456047; doi:10.3390/jof9080844)
Supplement: Supplementary file 1 [file jof-09-00844-s001.zip]

Archive with 1 entries (1 files):
- jof-2455694-supplementary.pdf
